# Supplementary material for: Optical Nanomotion Detection to Rapidly Discriminate between Fungicidal and Fungistatic Effects of Antifungals on Single-Cell Candida albicans
Source: Antibiotics (Basel). 2024 Jul 29;13(8):712. doi: 10.3390/antibiotics13080712 (PMC11350713; doi:10.3390/antibiotics13080712)
Supplement: Supplementary file 1 [file antibiotics-13-00712-s001.zip]

Archive with 2 entries (2 files):
- antibiotics-3105360-supplementary.pdf
- Video S1.mp4
